# Supplementary material for: Exploring private land conservation non-adopters’ attendance at outreach events in the Chesapeake Bay watershed, USA
Source: PeerJ. 2021 Aug 31;9:e11959. doi: 10.7717/peerj.11959 (PMC8415281; doi:10.7717/peerj.11959)
Supplement: Supplemental Information 2 [file peerj-09-11959-s002.zip]

Archive with 3 entries (3 files):
- Replication_data_and_code/crops_raw_data.csv
- Replication_data_and_code/livestock_raw_data.csv
- Replication_data_and_code/PeerJ61360_R_replication_code.R
