# Supplementary material for: Exploring private land conservation non-adopters’ attendance at outreach events in the Chesapeake Bay watershed, USA
Source: PeerJ. 2021 Aug 31;9:e11959. doi: 10.7717/peerj.11959 (PMC8415281; doi:10.7717/peerj.11959)
Supplement: Supplemental Information 2 [file peerj-09-11959-s002.zip › Replication_data_and_code/crops_raw_data.csv]

VG	GR	OC	ACc	BF	TE	AT	EA	CH	EO	MT	ED	KO	ET	EC	WK	AA	NaA
1	0	0	0	1	2	0	0	0	0	0	0	0	0	0	0	0	0
1	0	0	0	1	1	1	3	3	2	1	3	2	1	2	1	1	0
0	0	1	0	0	0	2	0	0	0	5	0	0	0	0	0	1	0
0	0	0	0	1	0	2	0	1	4	1	2	2	2	1	1	1	0
0	0	0	1	1	0	0	3	3	0	1	1	1	2	0	2	0	1
0	1	0	3	0	0	1	4	1	3	0	1	2	2	0	1	1	0
1	1	1	1	0	0	0	0	0	0	0	0	0	0	0	0	0	0
1	0	1	1	1	2	1	5	2	3	4	4	2	1	2	1	1	0
0	0	0	2	1	0	0	2	2	0	1	1	1	2	1	1	1	0
1	0	0	0	1	1	1	5	2	3	5	3	0	1	0	0	1	0
1	1	0	2	1	0	0	4	2	1	1	2	1	2	2	1	1	0
1	0	0	3	1	0	1	5	2	3	5	4	2	1	2	1	1	0
0	0	1	1	1	0	0	0	0	0	0	0	0	0	0	0	0	0
1	0	1	0	1	0	1	0	2	2	1	1	2	2	0	1	1	0
1	1	1	2	1	0	0	5	2	3	1	4	2	1	2	2	1	0
1	0	1	1	1	2	1	3	2	2	1	3	2	1	2	1	1	0
0	1	0	2	1	0	0	4	2	4	1	1	0	0	1	1	1	0
1	1	0	3	1	2	0	4	2	1	1	0	2	2	1	1	1	0
1	0	1	0	0	1	1	3	2	3	1	4	2	1	2	1	1	0
0	1	0	3	1	2	0	0	0	0	0	0	0	0	0	0	0	0
0	0	0	3	1	2	0	0	0	0	0	0	0	0	0	0	0	0
1	0	1	0	1	0	0	3	3	2	1	3	2	1	2	1	1	0
1	0	1	3	1	0	1	5	3	4	5	4	2	1	2	1	1	0
0	0	1	0	1	0	0	0	0	0	0	0	0	0	0	0	0	0
1	0	0	3	1	0	1	4	0	4	1	3	2	1	0	2	1	0
1	1	1	2	1	0	0	4	2	2	2	0	0	0	0	0	1	0
1	0	1	1	0	0	1	2	2	4	1	2	2	1	1	1	1	0
1	1	0	2	1	0	1	5	2	3	1	4	2	1	2	1	1	0
1	0	1	0	0	0	1	1	2	2	1	3	1	1	2	1	1	0
1	0	0	1	1	0	1	3	2	2	5	3	2	1	2	2	1	0
0	0	0	1	1	0	1	4	2	0	1	2	1	1	0	2	1	0
0	0	1	1	1	0	0	0	0	0	0	0	0	0	0	0	0	1
1	1	0	1	1	0	0	0	0	0	0	0	0	0	0	0	1	0
1	0	0	1	1	0	1	5	2	2	1	2	2	1	1	1	1	0
1	0	1	0	1	0	0	0	0	0	0	0	0	0	0	0	1	0
0	1	1	1	1	0	1	5	2	4	5	0	0	0	0	0	1	0
0	1	0	3	1	2	1	5	2	1	1	3	1	1	1	1	1	0
1	0	0	2	0	0	1	4	2	0	1	2	1	1	2	1	0	1
0	1	1	3	1	2	0	3	3	4	5	2	2	1	1	1	1	0
0	1	0	2	1	0	1	2	2	2	1	3	2	1	2	2	1	0
0	0	0	2	1	0	1	3	0	2	5	3	2	1	0	2	1	0
0	1	0	3	1	0	1	4	2	1	5	1	2	1	0	1	1	0
1	1	1	1	1	0	0	3	0	2	5	3	1	1	1	1	1	0
1	0	1	0	0	0	0	0	0	0	0	0	0	0	0	0	1	0
0	1	0	2	0	0	0	0	0	0	0	0	0	0	0	0	1	0
1	0	0	1	0	0	0	0	0	0	0	0	0	0	0	0	0	0
0	0	0	2	1	0	0	3	2	2	5	2	1	2	2	1	1	0
0	1	0	2	1	1	0	0	0	0	0	0	0	0	0	0	1	0
0	0	1	1	1	0	0	0	0	0	0	0	0	0	0	0	0	0
1	0	1	0	0	0	1	2	2	4	1	4	2	1	2	1	0	1
1	0	1	0	1	0	0	4	0	3	5	4	2	1	0	2	1	0
1	1	0	1	0	0	0	2	0	2	5	2	1	2	2	1	1	0
1	0	1	0	1	1	1	2	2	3	5	3	1	1	2	1	1	0
1	1	0	3	1	2	0	0	0	0	0	0	0	0	0	0	0	0
0	0	0	2	1	2	1	4	2	4	5	3	2	1	2	1	0	1
0	0	0	2	1	2	1	5	2	1	1	1	2	2	2	1	0	1
0	1	1	3	0	2	0	0	0	0	0	0	0	0	0	0	0	0
1	1	0	1	1	0	0	0	0	0	0	0	0	0	0	0	0	0
0	1	0	3	1	2	0	0	2	2	1	2	0	0	0	1	1	0
1	1	1	0	0	1	0	5	2	3	1	4	2	1	2	1	0	1
0	1	0	3	1	0	1	5	3	3	5	4	0	1	2	1	1	0
0	1	0	2	1	2	0	0	0	0	0	0	0	0	0	0	0	0
1	1	0	3	1	2	0	0	0	0	0	0	0	0	0	0	0	0
0	1	0	1	1	2	0	5	3	2	1	4	2	1	2	0	1	0
1	1	0	1	1	0	0	0	0	0	0	0	0	0	0	0	0	0
0	1	0	2	1	0	1	3	2	2	1	3	2	1	2	1	1	0
1	1	1	3	1	2	2	4	1	1	1	2	2	0	2	1	1	0
1	0	0	0	1	1	1	4	0	3	1	0	2	0	1	0	1	0
0	1	0	3	1	2	1	4	2	2	1	1	1	0	1	1	1	0
0	0	1	0	0	1	0	0	0	0	0	0	0	0	0	0	0	0
0	1	0	3	1	2	1	4	2	4	1	3	2	1	1	1	1	0
0	1	0	3	1	0	0	0	0	0	0	0	0	0	0	0	0	0
0	1	0	3	1	2	0	5	2	2	1	2	2	0	2	1	1	0
1	0	1	0	1	1	1	3	2	0	5	1	2	1	1	1	1	0
1	0	0	2	1	1	1	5	1	1	5	3	2	1	0	1	1	0
1	1	0	0	1	2	1	5	0	3	5	4	2	1	2	1	1	0
1	0	0	1	1	0	0	4	0	4	5	3	2	1	2	1	1	0
0	1	0	0	1	2	0	3	0	4	5	4	2	1	2	0	1	0
0	1	0	3	1	2	0	0	0	0	0	0	0	0	0	0	0	0
0	1	0	3	1	2	0	0	0	0	0	0	0	0	0	0	1	0
1	1	0	2	1	2	0	0	0	0	0	0	0	0	0	0	0	0
