# Supplementary material for: Exploring private land conservation non-adopters’ attendance at outreach events in the Chesapeake Bay watershed, USA
Source: PeerJ. 2021 Aug 31;9:e11959. doi: 10.7717/peerj.11959 (PMC8415281; doi:10.7717/peerj.11959)
Supplement: Supplemental Information 2 [file peerj-09-11959-s002.zip › Replication_data_and_code/PeerJ61360_R_replication_code.R]

####################################################################
### Replication R Code for:                                      ###
### Exploring Private Land Conservation Non-adopters' Attendance ###
### at Outreach Events in the Chesapeake Bay watershed, USA      ###
####################################################################

### For consideration in PeerJ, article ID: 61360 ###

install.packages("QCA")
library(QCA)

install.packages("tidyverse")
library(tidyverse)

###Analysis for attendance of livestock-related conservation practice non-adopters-------------------

livestock <- read.csv("C:/Users/readd/Desktop/livestock_raw_data.csv")

remote <- c("CT, SR, OL, ACl, BF, TE, AT")
proximate <- c("EA, CH, EO, MT, ED, KO, ET, EC, WK")

#See manuscript Table 1 for variable definitions and calibration
#Except:
#NaA = Respondent reported attending an event but not adopting any eligible livestock-related conservation practices
#AA = Respondent reported attending an event and adopting at least one eligible livestock-related conservation practice. 

#Analysis of necessity, remote conditions
SUIN_na <- superSubset(livestock,
            outcome = "NaA",
            conditions = remote,
            relation = "nec",
            incl.cut = 0.9,
            cov.cut = 0.6,
            ron.cut = 0.5)
SUIN_na


#Truth table, proximate conditions
live_tt <- truthTable(livestock,
                     outcome = "NaA",
                     conditions = proximate,
                     sort.by = "incl",
                     show.cases = TRUE)
live_tt

#Parsimonious minimization, proximate conditions
live_pmin <- minimize(live_tt,
                     include = "?",
                     details = TRUE, 
                     show.cases = TRUE,
                     min.pin = TRUE,
                     all.sol= FALSE,
                     row.dom = TRUE,
                     first.min = TRUE)
live_pmin


###Analysis for attendance of livestock-related conservation practice adopters-------------------

#Analysis of necessity, remote conditions
SUIN_a <- superSubset(livestock,
                      outcome = "AA",
                      relation = "nec",
                      conditions = remote,
                      incl.cut = 0.9,
                      cov.cut = 0.6,
                      ron.cut = 0.5)
SUIN_a

#Check for deviant cases.
#If there are any data points in the top-left quadrant, there are deviant cases and the remote conditions should not be used in the full analysis.
XYplot(CT[1] + BF[0] + TE[3] + AT[2], AA, jitter = TRUE, relation = "necessity", data = livestock)

#Truth table, proximate conditions
live_tt_a <- truthTable(livestock,
                       outcome = "AA",
                       conditions = proximate,
                       sort.by = "incl",
                       show.cases = TRUE)
live_tt_a

#Parsimonious minimization, proximate conditions
live_pmin_a <- minimize(live_tt_a,
                       include = "?", 
                       details = TRUE, 
                       show.cases = TRUE,
                       min.pin = TRUE,
                       all.sol= FALSE,
                       row.dom = TRUE,
                       first.min = TRUE)
live_pmin_a


###Analysis for attendance of crop-related conservation practice non-adopters-------------------

crops <- read.csv("C:/Users/readd/Desktop/crops_raw_data.csv")

remote <- c("VG, GR, OC, ACc, BF, TE, AT")
proximate <- c("EA, CH, EO, MT, ED, KO, ET, EC, WK")

#See manuscript Table 1 for variable definitions and calibration
#Except:
#NaA = Respondent reported attending an event but not adopting any eligible crop-related conservation practices
#AA = Respondent reported attending an event and adopting at least one eligible crop-related conservation practice. 


#Analysis of necessity, remote conditions
SUIN_na <- superSubset(crops,
            outcome = "NaA",
            conditions = remote,
            relation = "nec",
            incl.cut = 0.9,
            cov.cut = 0.6,
            ron.cut = 0.5)

#Truth table, proximate conditions
crop_tt <- truthTable(crops,
                      outcome = "NaA",
                      conditions = proximate,
                      sort.by = "incl",
                      show.cases = TRUE)
crop_tt

#Parsimonious minimization, proximate conditions
crop_pmin <- minimize(crop_tt,
                      include = "?", 
                      details = TRUE, 
                      show.cases = TRUE,
                      min.pin = TRUE,
                      all.sol= FALSE,
                      row.dom = TRUE,
                      first.min = TRUE)
crop_pmin


###Analysis for attendance of crop-related conservation practice adopters-------------------

#Analysis of necessity, remote conditions
SUIN_a <- superSubset(crops,
                      outcome = "AA",
                      conditions = remote,
                      relation = "nec",
                      incl.cut = 0.9,
                      cov.cut = 0.6,
                      ron.cut = 0.5)

#Truth table, proximate conditions
crop_tt_a <- truthTable(crops,
                        outcome = "AA",
                        conditions = proximate,
                        sort.by = "incl",
                        show.cases = TRUE)
crop_tt_a

#Parsimonious minimization, proximate conditions
crop_pmin_a <- minimize(crop_tt_a,
                        include = "?", 
                        details = TRUE, 
                        show.cases = TRUE,
                        min.pin = TRUE,
                        all.sol= FALSE,
                        row.dom = TRUE,
                        first.min = TRUE)
crop_pmin_a
